# Supplementary material for: Quantitative proteome changes in Arabidopsis thaliana suspension-cultured cells in response to plant natriuretic peptides
Source: Data Brief. 2015 Jun 30;4:336–43. doi: 10.1016/j.dib.2015.06.013 (PMC4510553; doi:10.1016/j.dib.2015.06.013)
Supplement: Supplementary file 1 — Supplementary data Supplementary Table 1. Proteins differentially expressed upon cell treatment with 1 nM AtPNP-A and the key to 1 nM AtPNP-A treatment spectra. Supplementary Table 2. Proteins differentially expressed upon cell treatment with 10 pM AtPNP-A and the key to 10 pM AtPNP-A treatment spectra. [file mmc1.zip]

Archive with 5 entries (4 files):
- Turek_Supplementary table 1_281014.xlsx
- __MACOSX/
- __MACOSX/._Turek_Supplementary table 1_281014.xlsx
- Turek_supplementary table 2_281014.xlsx
- __MACOSX/._Turek_supplementary table 2_281014.xlsx
