# Supplementary material for: Quantitative proteome changes in Arabidopsis thaliana suspension-cultured cells in response to plant natriuretic peptides
Source: Data Brief. 2015 Jun 30;4:336–43. doi: 10.1016/j.dib.2015.06.013 (PMC4510553; doi:10.1016/j.dib.2015.06.013)
Supplement: Supplementary file 1 — Supplementary data Supplementary Table 1. Proteins differentially expressed upon cell treatment with 1 nM AtPNP-A and the key to 1 nM AtPNP-A treatment spectra. Supplementary Table 2. Proteins differentially expressed upon cell treatment with 10 pM AtPNP-A and the key to 10 pM AtPNP-A treatment spectra. [file mmc1.zip › Turek_Supplementary table 1_281014.xlsx]

## Sheet: 1nM AtPNP
	Proteins with differential abundance after treatment of Arabidopsis cells with 1nM AtPNP
Sampling point [min]	Accession Number	Identified Proteins	Molecular weight	Unique peptides	Sequest Xcorr	Sequest deltaCn	Mascot Ion Score	Mascot Delta Ion Score	Peptide probability	Mascot identity score	Weight	Stdev	Log Intensity	Observed	Actual Mass	Charge	Delta Da	Delta PPM	Total spectrum count	Percentage sequence coverage	Previous amino acid	Next amino acid	Peptide start index	Peptide stop index	Variable modifications identified by spectrum	Mann Whitney Test (P-Value)	Control 1	Control 2	Control 3	AtPNP treatment 1	AtPNP treatment 2	AtPNP treatment 3	Gene Ontology (GO) annotation - biological process (BP) category
10	AT1G52300.1	Zinc-binding ribosomal protein family protein (RPL37B)	11 kDa	eGTEAkPR	2.15315	0.242878			0.93	0	0.987245	1.06534	12.7716	449.265	1344.77	3	0.00340756	2.53203	77	0.421	R	N	80	87	n-term: TMT6plex (+229.16), k6: TMT6plex (+229.16)	< 0.0001	0	0	0	0.9	1.2	0.1	Ribosome biogenesis (GO:0042254); RNA methylation (GO:0001510); Translation (GO:0006412)
30	AT1G52300.1	Zinc-binding ribosomal protein family (RPL37B)	11 kDa	eGTEAkPR	2.15315	0.242878			0.93	0	0.980446	0.185777	13.0009	449.265	1344.77	3	0.00340756	2.53203	77	0.421	R	N	80	87	n-term: TMT6plex (+229.16), k6: TMT6plex (+229.16)	< 0.0001	-0.0233	0.0003	-0.0027	0.1603	0.1392	-0.0185	Ribosome biogenesis (GO:0042254); RNA methylation (GO:0001510); Translation (GO:0006412)
10	AT2G32120.1	Heat-shock protein 70T-2 (HSP70T-2)	61 kDa	fIPVIPR	2.25111	0.311521			0.92	0	0.986922	1.19938	14.7257	535.852	1069.69	2	0.00502874	4.69669	17	0.0533	K	N	433	439	n-term: TMT6plex (+229.16)	< 0.0001	0	nv	-0.1	0.7	nv	1.1	Response to heat (GO:0009408); Protein folding (GO:0006457); Response to high light intensity (GO:0009644); Response to hydrogen peroxide (GO:0042542); Heat acclimation (GO:0010286)
				hIAPPNEEASGLLR			52.61	45.69	1	33.4596	0.974078	0.910775	4.70708	578.326	1731.96	3	0.00874655	5.04716	17	0.0533	R	V	274	287	n-term: TMT6plex (+229.16)
				vAAQDAIHR			47.11	35.15	1	31.5534	0.972965	0.95254	4.39541	403.902	1208.68	3	0.00117878	0.974444	17	0.0533	R	L	288	296	n-term: TMT6plex (+229.16)
10	AT2G37230.1	Tetratricopeptide repeat (TPR)-like superfamily protein	86 kDa	aSAYNR	2.1701	0.109097			0.9	0	0.970792	1.01722	7.10224	455.75	909.485	2	0.00210237	2.30905	3	0.033	K	A	444	449	n-term: TMT6plex (+229.16)	< 0.0001	-0.1	-0.1	-0.1	0.3	1.5	0.5	Biological process unknown (GO:0008150)
				dLVPEWDHSLVYNVLHGAk			49.29	40.96	1	35.4998	0.97588	0.889729	5.10266	663.365	2649.43	4	0.0018248	0.688491	29	0.0608	R	K	110	128	n-term: TMT6plex (+229.16), k19: TMT6plex (+229.16)
				gHVEEALGR			37.77	26.68	0.99	31.9535	0.974078	0.932388	4.62469	399.557	1195.65	3	0.00322501	2.69502	29	0.0608	R	I	629	637	n-term: TMT6plex (+229.16)
30	AT2G37970.1	SOUL heme-binding family protein (SOUL-1)	25 kDa	kAEEAPRPTDER	3.26894	0.297281			1	0	0.984079	0.139963	14.6667	465.012	1856.02	4	0.00158388	0.85291	8	0.102	K	V	143	154	k1: TMT6plex (+229.16), n-term: TMT6plex (+229.16)	0.00078	0	0	0	-0.6	-0.8	-0.4	N-terminal protein myristoylation (GO:0006499); Response to UV-B (GO:0010224); Response to sucrose stimulus (GO:0009744); Flavonoid biosynthetic process (GO:0009813); Red or far-red light signaling pathway (GO:0010017)
				yNPPWTLPPFR	2.69142	0.482938			0.99	0	0.97192	0.32366	11.5246	808.942	1615.87	2	0.00144099	0.891217	8	0.102	R	T	206	216	n-term: TMT6plex (+229.16)
30	AT2G41730.1	Unknown protein	13 kDa	tTNHSNTTGESER			46.28	37.07	1	32.307	0.93642	1.01803	3.82701	554.934	1661.78	3	0.000421614	0.253558	9	0	?	?	0	0	n-term: TMT6plex (+229.16)	0.00016	0	0	nv	-0.8	-0.8	nv	Anaerobic respiration (GO:0009061)
10	AT3G16410.1	Nitrile specifier protein 4 (NSP4)	68 kDa	cSHDIAQVGNk	2.11079	0.502185			0.99	0	0.986975	1.04668	12.5318	815.438	1628.86	2	0.0103521	6.35151	23	0.354	R	I	316	326	n-term: TMT6plex (+229.16), k11: TMT6plex (+229.16)	< 0.0001	0	0	0	-0.8	0.1	-0.8	Glucosinolate catabolic process (GO:0019762); Nitrile biosynthatic process (GO:0080028)
				gGDTGDIWDDGVYDNVR			37.5	34.97	0.91	34.0123	0.977736	0.805242	6.13381	1041.99	2081.97	2	0.0234691	11.2671	23	0.354	K	K	158	174	n-term: TMT6plex (+229.16)
				hLYVFDIESR			43.86	39.19	1	33.006	0.970692	0.967752	4.05076	503.277	1506.81	3	0.00494538	3.27983	23	0.354	K	T	343	352	n-term: TMT6plex (+229.16)
				nGQTEEAPLR			36.06	25.76	0.96	31.9838	0.974995	0.889729	4.92979	672.353	1342.69	2	0.0137717	10.2491	23	0.354	K	G	47	56	n-term: TMT6plex (+229.16)
				sFEADPFVINHPEEHLVSVEGR			48.27	41.18	1	35.3958	0.987233	1.26503	17.8069	685.089	2736.33	4	0.0445496	16.2748	6	0.279	R	Y	62	83	n-term: TMT6plex (+229.16)
				sTDVLDSLGAYISLSPTPNLHGk			81.49	75.79	1	34.9318	0.977769	0.848599	5.6153	948.526	2842.56	3	0.00751612	2.6432	23	0.354	R	W	279	301	n-term: TMT6plex (+229.16), k23: TMT6plex (+229.16)
10	AT3G29090.1	Pectin methylesterase 31(PME31)	36 kDa	lSPGIYR	2.3917	0.200612			0.98	0	0.98726	1.14773	13.9101	517.812	1033.61	2	0.00326858	3.15922	8	0.0473	R	Q	39	45	n-term: TMT6plex (+229.16)
10	AT3G58640.1	Mitogen activated protein kinase	90 kDa	sQYEQSGSSHR			54.34	40.3	1	31.1361	0.967186	1.02132	3.36905	498.909	1493.71	3	0.000954582	0.63864	4	0.0371	R	N	510	520	n-term: TMT6plex (+229.16)	0.021	0	nv	0	0.7	nv	0.8	Protein glycosylation (GO:0006486); Protein phosphorylation (GO:0006468)
30	AT4G23670.1	Polyketide cyclase/dehydrase and lipid transport superfamily protein	18 kDa	gLDGHVMEHLk			39.77	35.11	1	33.3486	0.944309	0.951249	4.854	424.24	1692.93	4	0.00853867	5.04072	22	0.192	R	V	86	96	n-term: TMT6plex (+229.16), k11: TMT6plex (+229.16)
				vFDIIYEFIPk			55.12	47.5	0.99	31.9173	0.950904	0.847369	6.0197	921.549	1841.08	2	0.00881114	4.78323	22	0.192	K	S	97	107	n-term: TMT6plex (+229.16), k11: TMT6plex (+229.16)
10	AT5G07470.1	Peptidemethionine sulfoxide reductase 3 (PMSR3)	23 kDa	hQQQMER			43.16	38.61	0.92	30.0945	0.974995	0.910775	4.83996	395.871	1184.59	3	0.000135051	0.11391	37	0.129	R	K	149	155	n-term: TMT6plex (+229.16)
30	AT5G17820.1	Peroxidase superfamily protein (Prx57)	34 kDa	dSVALAGGPSYSIPTGR			80.96	73.18	1	34.2537	0.949374	0.834301	6.21354	939.004	1875.99	2	0.00429622	2.28888	287	0.367	R	R	125	141	n-term: TMT6plex (+229.16)	< 0.0001	0	0	0	0.2	0.7	0.6	Oxidation-reduction process (GO:0055114); Response to oxidative stress (GO:0006979); Root hair elongation (GO:0048767); Transition metal ion transport (GO:0000041); Iron ion transport (GO:0006826); Cellular response to iron ion starvation (GO:0010106); Trichoblast differentiation (GO:0010054); Response to nitrate (GO:0010167); Nitrate transport (GO:0015706)
				eFDLIDR			47.33	30.51	0.92	30.4961	0.945325	0.834301	6.32948	568.809	1135.6	2	0.00461198	4.05766	287	0.367	R	I	94	100	n-term: TMT6plex (+229.16)
				fGVTPTVTAALLR			42.66	41.12	0.99	31.1893	0.949374	0.847369	6.08789	787.977	1573.94	2	0.00083909	0.532774	287	0.367	R	M	48	60	n-term: TMT6plex (+229.16)
				gMNTFDAVALLGAHTVGQGNcGLFSDR	3.37879	0.726341			1	0	0.966139	0.471894	10.5972	1013.16	3036.47	3	0.00406755	1.33912	112	0.454	K	I	172	198	n-term: TMT6plex (+229.16), c21: Carbamidomethyl (+57.02)
				iTSFQGTGRPDPSMDPALVTSLR			35.03	33.14	0.98	35.9835	0.948703	0.907178	5.42425	892.475	2674.4	3	0.00696229	2.60233	287	0.367	R	N	199	221	n-term: TMT6plex (+229.16)
				mGAVDVLTGR	3.52477	0.398379			1	0	0.984571	0.117544	16.0147	624.348	1246.68	2	0.00863772	6.92298	57	0.393	K	N	292	301	n-term: TMT6plex (+229.16)
				nSATAALDQSSPLR			61.41	58.79	1	33.543	0.941477	0.815125	6.54241	830.448	1658.88	2	0.00172778	1.0409	287	0.367	R	F	226	239	n-term: TMT6plex (+229.16)
				yANNNAFFk			45.61	36.48	0.99	32.8914	0.945325	0.815125	6.45418	773.928	1545.84	2	0.00770552	4.98143	287	0.367	R	R	274	282	n-term: TMT6plex (+229.16), k9: TMT6plex (+229.16)
	Note: Some proteins were identified by sequest, others by MASCOT while some were identifed by both softwares.
	nv- no value

## Sheet: PRIDE spectra
1 nM AtPNP-A treatment
Spectra submitted to PRIDE	Biological rep	fraction #	technical rep #
20131006-IL-a1	_1	1	1
20131006-IL-a2		2	1
20131006-IL-a3		3	1
20131006-IL-a4		4	1
20131006-IL-a5		5	1
20131006-IL-a6		6	1
20131006-IL-a7		7	1
20131006-IL-a8		8	1
20131006-IL-a9		9	1
20131006-IL-a10		10	1
20131006-IL-a11		11	1
20131006-IL-a12		12	1
20131006-IL-a13		13	1
20131006-IL-a14		14	1
20131006-IL-a15		15	1
20131006-IL-a16		16	1
20131006-IL-a17		17	1
20131006-IL-a18		18	1
20131006-IL-a19		19	1
20131006-IL-a20		20	1
20131006-IL-a21		21	1
20131006-IL-a22		22	1
20131006-IL-a23		23	1
20131006-IL-a24		24	1
20131006-IL-b1		1	2
20131006-IL-b2		2	2
20131006-IL-b3		3	2
20131006-IL-b4		4	2
20131006-IL-b5		5	2
20131006-IL-b6		6	2
20131006-IL-b7		7	2
20131006-IL-b8		8	2
20131006-IL-b9		9	2
20131006-IL-b10		10	2
20131006-IL-b11		11	2
20131006-IL-b12		12	2
20131006-IL-b13		13	2
20131006-IL-b14		14	2
20131006-IL-b15		15	2
20131006-IL-b16		16	2
20131006-IL-b17		17	2
20131006-IL-b18		18	2
20131006-IL-b19		19	2
20131006-IL-b20		20	2
20131006-IL-b21		21	2
20131006-IL-b22		22	2
20131006-IL-b23		23	2
20131006-IL-b24		24	2
20131006-IL-c1		1	3
20131006-IL-c2		2	3
20131006-IL-c3		3	3
20131006-IL-c4		4	3
20131006-IL-c5		5	3
20131006-IL-c6		6	3
20131006-IL-c7		7	3
20131006-IL-c8		8	3
20131006-IL-c9		9	3
20131006-IL-c10		10	3
20131006-IL-c11		11	3
20131006-IL-c12		12	3
20131006-IL-c13		13	3
20131006-IL-c14		14	3
20131006-IL-c15		15	3
20131006-IL-c16		16	3
20131006-IL-c17		17	3
20131006-IL-c18		18	3
20131006-IL-c19		19	3
20131006-IL-c20		20	3
20131006-IL-c21		21	3
20131006-IL-c22		22	3
20131006-IL-c23		23	3
20131006-IL-c24		24	3
20131118-1nM-A1	_2	1	1
20131118-1nM-A2		2	1
20131118-1nM-A3		3	1
20131118-1nM-A4		4	1
20131118-1nM-A5		5	1
20131118-1nM-A6		6	1
20131118-1nM-A7		7	1
20131118-1nM-A8		8	1
20131118-1nM-A9		9	1
20131118-1nM-A10		10	1
20131118-1nM-A11		11	1
20131118-1nM-A12		12	1
20131118-1nM-A13		13	1
20131118-1nM-A14		14	1
20131118-1nM-A15		15	1
20131118-1nM-A16		16	1
20131118-1nM-A17		17	1
20131118-1nM-A18		18	1
20131118-1nM-A19		19	1
20131118-1nM-A20		20	1
20131118-1nM-A21		21	1
20131118-1nM-A22		22	1
20131118-1nM-A23		23	1
20131118-1nM-A24		24	1
20131118-1nM-B1		1	2
20131118-1nM-B2		2	2
20131118-1nM-B3		3	2
20131118-1nM-B4		4	2
20131118-1nM-B5		5	2
20131118-1nM-B6		6	2
20131118-1nM-B7		7	2
20131118-1nM-B8		8	2
20131118-1nM-B9		9	2
20131118-1nM-B10		10	2
20131118-1nM-B11		11	2
20131118-1nM-B12		12	2
20131118-1nM-B13		13	2
20131118-1nM-B14		14	2
20131118-1nM-B15		15	2
20131118-1nM-B16		16	2
20131118-1nM-B17		17	2
20131118-1nM-B18		18	2
20131118-1nM-B19		19	2
20131118-1nM-B20		20	2
20131118-1nM-B21		21	2
20131118-1nM-B22		22	2
20131118-1nM-B23		23	2
20131118-1nM-B24		24	2
20131118-1nM-C1		1	3
20131118-1nM-C2		2	3
20131118-1nM-C3		3	3
20131118-1nM-C4		4	3
20131118-1nM-C5		5	3
20131118-1nM-C6		6	3
20131118-1nM-C7		7	3
20131118-1nM-C8		8	3
20131118-1nM-C9		9	3
20131118-1nM-C10		10	3
20131118-1nM-C11		11	3
20131118-1nM-C12		12	3
20131118-1nM-C13		13	3
20131118-1nM-C14		14	3
20131118-1nM-C15		15	3
20131118-1nM-C16		16	3
20131118-1nM-C17		17	3
20131118-1nM-C18		18	3
20131118-1nM-C19		19	3
20131118-1nM-C20		20	3
20131118-1nM-C21		21	3
20131118-1nM-C22		22	3
20131118-1nM-C23		23	3
20131118-1nM-C24		24	3
20131118-1nM-D1	_3	1	1
20131118-1nM-D2		2	1
20131118-1nM-D3		3	1
20131118-1nM-D4		4	1
20131118-1nM-D5		5	1
20131118-1nM-D6		6	1
20131118-1nM-D7		7	1
20131118-1nM-D8		8	1
20131118-1nM-D9		9	1
20131118-1nM-D10		10	1
20131118-1nM-D11		11	1
20131118-1nM-D12		12	1
20131118-1nM-D13		13	1
20131118-1nM-D14		14	1
20131118-1nM-D15		15	1
20131118-1nM-D16		16	1
20131118-1nM-D17		17	1
20131118-1nM-D18		18	1
20131118-1nM-D19		19	1
20131118-1nM-D20		20	1
20131118-1nM-D21		21	1
20131118-1nM-D22		22	1
20131118-1nM-D23		23	1
20131118-1nM-D24		24	1
20131118-1nM-E1		1	2
20131118-1nM-E2		2	2
20131118-1nM-E3		3	2
20131118-1nM-E4		4	2
20131118-1nM-E5		5	2
20131118-1nM-E6		6	2
20131118-1nM-E7		7	2
20131118-1nM-E8		8	2
20131118-1nM-E9		9	2
20131118-1nM-E10		10	2
20131118-1nM-E11		11	2
20131118-1nM-E12		12	2
20131118-1nM-E13		13	2
20131118-1nM-E14		14	2
20131118-1nM-E15		15	2
20131118-1nM-E16		16	2
20131118-1nM-E17		17	2
20131118-1nM-E18		18	2
20131118-1nM-E19		19	2
20131118-1nM-E20		20	2
20131118-1nM-E21		21	2
20131118-1nM-E22		22	2
20131118-1nM-E23		23	2
20131118-1nM-E24		24	2
20131118-1nM-F1		1	3
20131118-1nM-F2		2	3
20131118-1nM-F3		3	3
20131118-1nM-F4		4	3
20131118-1nM-F5		5	3
20131118-1nM-F6		6	3
20131118-1nM-F7		7	3
20131118-1nM-F8		8	3
20131118-1nM-F9		9	3
20131118-1nM-F10		10	3
20131118-1nM-F11		11	3
20131118-1nM-F12		12	3
20131118-1nM-F13		13	3
20131118-1nM-F14		14	3
20131118-1nM-F15		15	3
20131118-1nM-F16		16	3
20131118-1nM-F17		17	3
20131118-1nM-F18		18	3
20131118-1nM-F19		19	3
20131118-1nM-F20		20	3
20131118-1nM-F21		21	3
20131118-1nM-F22		22	3
20131118-1nM-F23		23	3
20131118-1nM-F24		24	3
