# Supplementary material for: Quantitative proteome changes in Arabidopsis thaliana suspension-cultured cells in response to plant natriuretic peptides
Source: Data Brief. 2015 Jun 30;4:336–43. doi: 10.1016/j.dib.2015.06.013 (PMC4510553; doi:10.1016/j.dib.2015.06.013)
Supplement: Supplementary file 1 — Supplementary data Supplementary Table 1. Proteins differentially expressed upon cell treatment with 1 nM AtPNP-A and the key to 1 nM AtPNP-A treatment spectra. Supplementary Table 2. Proteins differentially expressed upon cell treatment with 10 pM AtPNP-A and the key to 10 pM AtPNP-A treatment spectra. [file mmc1.zip › Turek_supplementary table 2_281014.xlsx]

## Sheet: 10 pM AtPNP-A
	Proteins with differential abundance after treatment of Arabidopsis cells with 10 pM AtPNP
Sampling point [min]	Accession Number	Identified Proteins	Molecular weight	Unique peptides	Sequest Xcorr	Sequest deltaCn	Mascot Ion Score	Mascot Delta Ion Score	Peptide probability	Mascot identity score	Weight	Stdev	Log Intensity	Observed	Actual Mass	Charge	Delta Da	Delta PPM	Total spectrum count	Percentage sequence coverage	Previous amino acid	Next amino acid	Peptide start index	Peptide stop index	Variable modifications identified by spectrum	Mann Whitney Test (P-Value)	Control 1	Control 2	Control 3	AtPNP treatment 1	AtPNP treatment 2	AtPNP treatment 3	Gene Ontology (GO) annotation - biological process (BP) category										Modification
10	AT1G07660.1	Histone superfamily protein	11 kDa	dAVTYTEHAR			43.44	30.21	1	31.5351	0.99089	0.770188	8.85172	464.575	1390.7	3	0.000569426	0.409155	2	0.0971	R	R	69	78	n-term: TMT6plex (+229.16)	<0.0001	0	0	0	-0.9258	-0.9258	-0.4855	Nucleosome assembly (GO:0006334)									dAVTYTEHAR	TMT6plex (+229)
				dNIQGITkPAIR	2.89577	0.643779			0.95	0	0.989626	1.00379	6.42257	595.354	1783.04	3	0.0328276	18.4006	1	0.117	R	R	25	36	n-term: TMT6plex (+229.16), k8: TMT6plex (+229.16)																	dNIQGITkPAIR	TMT6plex (+229), TMT6plex (+229)
				iSGLIYEETR	2.92468	0.398893	42.31	36.81	1	32.0575	0.993124	0.476901	13.6252	705.394	1408.77	2	0.00327204	2.32096	2	0.0971	R	G	47	56	n-term: TMT6plex (+229.16)																	iSGLIYEETR	TMT6plex (+229)
				tVTAMDVVYALk	3.91918	0.556721	62.08	53.29	1	31.8893	0.989861	0.969571	6.20379	885.016	1768.02	2	0.00400206	2.2623	2	0.194	K	R	81	92	n-term: TMT6plex (+229.16), k12: TMT6plex (+229.16)																	tVTAMDVVYALk	TMT6plex (+229), TMT6plex (+229)
10	AT1G09795.1	ATP phosphoribosyl transferase 2 (ATP-PRT2)	45 kDa	aVGGSGVLVSPVTYIFHEETPR			67.65	61.88	1	35.1996	0.97928	1.10106	3.48375	848.778	2543.31	3	0.0461225	18.1276	1	0.0533	R	W	382	403	n-term: TMT6plex (+229.16)	0.00035	0	0	0	-0.8386	-0.8386	-0.1717	Starch biosynthetic process (GO:0019252); Threonine catabolic process (GO:0006567); Histidine biosynthetic process (GO:0000105); Maltose metabolic process (GO:0000023)									aVGGSGVLVSPVTYIFHEETPR	TMT6plex (+229)
				gTDAEEVAER			40.01	28.19	1	30.0518	0.993177	0.474264	14.221	653.326	1304.64	2	0.00387718	2.96955	2	0.0242	R	V	322	331	n-term: TMT6plex (+229.16)																	gTDAEEVAER	TMT6plex (+229)
				tQPSLSGLQGPTISPVYCk	2.22223	0.278229			0.97	0	0.993243	0.43886	15.1144	609.34	2433.33	4	0.00476378	1.95691	1	0.046	K	R	334	352	n-term: TMT6plex (+229.16), k19: TMT6plex (+229.16)																	tQPSLSGLQGPTISPVYCk	TMT6plex (+229), TMT6plex (+229)
10	AT1G17880.1	Basic transcription factor 3 (BTF3)	18 kDa	lQDILPQIISQLGPDNMDNLkk			57.36	54.25	1	30.4766	0.989673	1.03384	5.04045	1060.95	3179.82	3	0.00334239	1.0508	1	0.133	K	L	93	114	n-term: TMT6plex (+229.16), k21: TMT6plex (+229.16), k22: TMT6plex (+229.16)	0.0001	0	0	0	0.4426	0.6	0.8	Response to salt stress (GO:0009651)									lQDILPQIISQLGPDNMDNLkk	TMT6plex (+229), TMT6plex (+229), TMT6plex (+229)
				tNTTDDkR	2.54793	0.248712			0.96	0	0.99309	0.481851	13.3346	470.265	1407.77	3	0.000498689	0.353987	6	0.0485	K	L	31	38	n-term: TMT6plex (+229.16), k7: TMT6plex (+229.16)																	tNTTDDkR	TMT6plex (+229), TMT6plex (+229)
10	AT1G54410.1	Dehydrin family protein (HIRD11)	11 kDa	eGIVDk	2.34274	0.143719			0.9	0	0.993207	0.398891	17.0696	559.844	1117.67	2	0.0018072	1.61547	2	0.0612	K	I	43	48	n-term: TMT6plex (+229.16), k6: TMT6plex (+229.16)	< 0.0001	0	0	0	0.9	0.6	0.5	Response to stress (GO:0006950); Response to water stimulus (GO:0009415)									eGIVDk	TMT6plex (+229), TMT6plex (+229)
				sGEHkEGIVDk	2.79974	0.436324			0.98	0	0.992035	0.595467	10.6546	552.982	1655.92	3	0.00212582	1.28299	2	0.112	K	I	38	48	n-term: TMT6plex (+229.16), k5: TMT6plex (+229.16), k11: TMT6plex (+229.16)																	sGEHkEGIVDk	TMT6plex (+229), TMT6plex (+229)
30	AT1G78150.1	Unknown protein	30 kDA	kPHTSTADLLTWSEVPPPDSPSSASR	2.15155	0.302827			1	0	0.99089	0.770188	9.0008	806.175	3220.67	4	0.00500792	1.55444	1	0.0949	R	S	9	34	k1: TMT6plex (+229.16), n-term: TMT6plex (+229.16)	0.0027	0	0	0	0.8	0.7	0.3	Vernalization response (GO:0010048); Biological process unknown (GO:0008150)									kPHTSTADLLTWSEVPPPDSPSSASR	TMT6plex (+229), TMT6plex (+229)
				ykEISGQNIFAPPPEIkPR			39.6	37.99	1	30.3262	0.987394	1.0734	4.28592	718.673	2870.66	4	0.00133769	0.465824	6	0.106	K	S	154	172	n-term: TMT6plex (+229.16), k2: TMT6plex (+229.16), k17: TMT6plex (+229.16)																	ykEISGQNIFAPPPEIkPR	TMT6plex (+229), TMT6plex (+229), TMT6plex (+229)
30	AT3G04184.1	Unknown protein	6 kDa	sNDDLNQk	2.60631	0.294761			0.98	0	0.993213	0.39255	16.816	696.382	1390.75	2	0.00441839	3.17468	2	0.151	R	T	40	47	n-term: TMT6plex (+229.16), k8: TMT6plex (+229.16)	0.028	0	0	0	-0.6	-0.7	-0.6										sNDDLNQk	TMT6plex (+229), TMT6plex (+229)
30	AT3G28710.1	ATPase, V0/A0 complex, subunit C/D	41 kDa	yGSYLQNEPSPLHTTTIVEk	4.09445	0.676047	59.87	54.64	1	34.853	0.992874	0.492874	12.3415	912.494	2734.46	3	0.0029401	1.0748	2	0.057	K	C	54	73	n-term: TMT6plex (+229.16), k20: TMT6plex (+229.16)	0.0041	0.095	-0.0255	0.0257	-0.8612	-0.7831	-0.4864	Proton transport (GO:0015992); ATP hydrolysis coupled proton transport (GO:0015991)									yGSYLQNEPSPLHTTTIVEk	TMT6plex (+229), TMT6plex (+229)
30	AT3G49601.1	Unknown protein containing mRNA splicing factor, Cwf21	68 kDa	aILEHDR	2.13795	0.618343			0.99	0	0.992143	0.564032	10.9137	361.543	1081.61	3	0.00163754	1.51258	2	0.0118	K	K	57	63	n-term: TMT6plex (+229.16)																	aILEHDR	TMT6plex (+229)
				eHSFLDR	2.25543	0.535784			0.99	0	0.991082	0.770188	9.05944	378.203	1131.59	3	5.06272e-05	0.0447002	1	0.0118	R	D	169	175	n-term: TMT6plex (+229.16)																	eHSFLDR	TMT6plex (+229)
10	AT3G55010.1	Phosphoribosyl-aminoimidazole synthetase (PUR5)	42 kDa	iEDSEMR	2.72361	0.364094			0.99	0	0.993243	0.439066	15.3739	554.778	1107.54	2	0.00168513	1.52012	2	0.0771	R	R	336	342	n-term: TMT6plex (+229.16)																	iEDSEMR	TMT6plex (+229)
				iEDSEMRR	2.95281	0.386258			1	0	0.992956	0.489447	12.5493	422.221	1263.64	3	0.00218686	1.72922	6	0.0566	R	T	336	343	n-term: TMT6plex (+229.16)																	iEDSEMRR	TMT6plex (+229)
				lDVDLAEk			42.87	18.26	0.99	31.5746	0.992919	0.335588	18.575	680.906	1359.8	2	0.00449964	3.3066	2	0.0206	R	V	160	167	n-term: TMT6plex (+229.16), k8: TMT6plex (+229.16)																	lDVDLAEk	TMT6plex (+229), TMT6plex (+229)
				mAPGIGGFGGLFPLGDSYLVAGTDGVGTk			40.08	33.07	1	34.9651	0.989949	1.00772	5.49474	1071.57	3211.7	3	0.00396107	1.23294	1	0.0746	K	L	88	116	n-term: TMT6plex (+229.16), k29: TMT6plex (+229.16)																	mAPGIGGFGGLFPLGDSYLVAGTDGVGTk	TMT6plex (+229), TMT6plex (+229)
				nIVAGDVLIGLPSSGVHSNGFSLVR			39.77	39.7	1	33.8561	0.974998	1.11581	3.05901	913.508	2737.5	3	0.988115	360.822	1	0.0643	K	R	220	244	n-term: TMT6plex (+229.16)																	nIVAGDVLIGLPSSGVHSNGFSLVR	TMT6plex (+229)
				qVLDMIEk	4.06991	0.19432	42.16	21.91	1	32.5261	0.993124	0.474543	13.5724	717.424	1432.83	2	0.00376033	2.62256	6	0.0566	K	G	279	286	n-term: TMT6plex (+229.16), k8: TMT6plex (+229.16)																	qVLDMIEk	TMT6plex (+229), TMT6plex (+229)
30	AT3G62250.1	Ubiquitin 5 (UBQ5)	18 kDa	ecPNATcGAGTFMASHFDR	5.3288	0.776907			1	0	0.991533	0.683031	9.7316	786.68	2357.02	3	0.00188168	0.797991	4	0.178	K	H	120	138	n-term: TMT6plex (+229.16), c2: Carbamidomethyl (+57.02), c7: Carbamidomethyl (+57.02)	0.00081	0	0	0	-0.2	-0.8	-1.5	Translation (GO:0006412); Protein ubiquitination involved in ubiquitin-dependent protein catabolic process (GO:0042787)									ecPNATcGAGTFMASHFDR	TMT6plex (+229), Carbamidomethyl (+57), Carbamidomethyl (+57)
10	AT4G14430.1	Indole-3-butyric acid response 10 (IBR10)	26 kDa	rGDLFLLTLTGDGEHR	3.50209	0.465531	44.68	32.57	1	33.7803	0.991792	0.610452	10.2361	508.03	2028.09	4	0.0054962	2.70869	2	0.0667	K	F	7	22	n-term: TMT6plex (+229.16)	0.009	0	0	0	-0.8418	-0.8418	-1.0989	Hyperosmotic salinity response (GO:0042538); Response to water deprivation (GO:0009414); Abscisic acid mediated signaling pathway (GO:0009738); Response to auxin stimulus (GO:0009733); Response to ethylene stimulus (GO:0009723); Response to jasmonic acid stimulus (GO:0009753); Root hair elongation (GO:0048767); Response to indolebutyric acid stimulus (GO:0080026); Indolebutyric acid metabolic pro…									rGDLFLLTLTGDGEHR	TMT6plex (+229)
30	AT4G23895.3	Pleckstrin homology (PH) domain-containing protein	52 kDa	mDDGTPk	2.35846	0.393405			0.92	0	0.991413	0.711298	9.49411	496.752	991.489	2	0.003747	3.77533	1	0.03	-	K	1	7	n-term: TMT6plex (+229.16), k7: TMT6plex (+229.16)																	mDDGTPk	TMT6plex (+229)
10	AT5G08040.1	Mitochondrial import receptor subunit TOM5 homolog (TOM5)	6 kDa	aLWHSEVHDEQK	3.46021	0.772199			1	0	0.992035	0.595467	10.6332	427.721	1706.85	4	0.0030548	1.78867	2	0.222	K	W	13	24	n-term: TMT6plex (+229.16), k12: TMT6plex (+229.16)	0.028	-0.1	0	-0.1	1.2	1.5	0.1	Biological process unknown (GO:0008150)									aLWHSEVHDEQK	TMT6plex (+229)
				aLWHSEVHDEQk	2.80472	0.305586			1	0	0.992035	0.595467	10.6332	427.721	1706.85	4	0.0030548	1.78867	2	0.222	K	W	13	24	n-term: TMT6plex (+229.16), k12: TMT6plex (+229.16)																	aLWHSEVHDEQk	TMT6plex (+229)
10	AT5G14340.1	Myb domain protein 40 (MYB40)	30 kDa	lMNFILNNGIHcWRIVPk	2.96173	0.391829			0.98	0	0.993198	0.464692	14.4202	537.51	2682.51	5	0.0113971	4.24707	1	0.0684	R	L	25	42	n-term: TMT6plex (+229.16), c12: Carbamidomethyl (+57.02), k18: TMT6plex (+229.16)	0.0017	0	0	0	-0.7	-0.6	-1.2	Regulation of transcription, DNA-dependent (GO:0006355)									lMNFILNNGIHcWRIVPk	TMT6plex (+229), Carbamidomethyl (+57), TMT6plex (+229)
30	AT5G41520.1	RNA binding Plectin/S10 domain-containing protein	20 kDa	aGAPADYQPGFR			32.51	32.08	0.98	31.9893	0.989861	0.969571	6.28263	739.882	1477.75	2	0.00279288	1.88867	1	0.0667	K	G	142	153	n-term: TMT6plex (+229.16)	0.009	0	0	0	-0.6402	-0.6402	-0.0477	Translation (GO:0006412); Auxin homeostasis (GO:0010252); Regulation of secondary shoot formation (GO:2000032); Auxilary shoot meristem initiation (GO:0090506)									aGAPADYQPGFR	TMT6plex (+229)
	nv- no values
	Note: Some proteins were identified by sequest, others by MASCOT while some were identifed by both softwares.

## Sheet: PRIDE spectra
10 pM AtPNP-A treatment
Specra submitted to PRIDE	Biological rep	fraction #	technical rep #
20131201-pM-A49	_1	1	1
20131201-pM-A50		2	1
20131201-pM-A51		3	1
20131201-pM-A52		4	1
20131201-pM-A53		5	1
20131201-pM-A54		6	1
20131201-pM-A55		7	1
20131201-pM-A56		8	1
20131201-pM-A57		9	1
20131201-pM-A58		10	1
20131201-pM-A59		11	1
20131201-pM-A60		12	1
20131201-pM-A61		13	1
20131201-pM-A62		14	1
20131201-pM-A63		15	1
20131201-pM-A64		16	1
20131201-pM-A65		17	1
20131201-pM-A66		18	1
20131201-pM-A67		19	1
20131201-pM-A68		20	1
20131201-pM-A69		21	1
20131201-pM-A70		22	1
20131201-pM-A71		23	1
20131201-pM-A72		24	1
20131201-pM-B49		1	2
20131201-pM-B50		2	2
20131201-pM-B51		3	2
20131201-pM-B52		4	2
20131201-pM-B53		5	2
20131201-pM-B54		6	2
20131201-pM-B55		7	2
20131201-pM-B56		8	2
20131201-pM-B57		9	2
20131201-pM-B58		10	2
20131201-pM-B59		11	2
20131201-pM-B60		12	2
20131201-pM-B61		13	2
20131201-pM-B62		14	2
20131201-pM-B63		15	2
20131201-pM-B64		16	2
20131201-pM-B65		17	2
20131201-pM-B66		18	2
20131201-pM-B67		19	2
20131201-pM-B68		20	2
20131201-pM-B69		21	2
20131201-pM-B70		22	2
20131201-pM-B71		23	2
20131201-pM-B72		24	2
20131208-pM-A73 (F027774)	_2	1	1
20131208-pM-A74 (F027775)		2	1
20131208-pM-A75 (F027776)		3	1
20131208-pM-A76 (F027777)		4	1
20131208-pM-A77 (F027778)		5	1
20131208-pM-A78 (F027779)		6	1
20131208-pM-A79 (F027780)		7	1
20131208-pM-A80 (F027781)		8	1
20131208-pM-A81 (F027782)		9	1
20131208-pM-A82 (F027783)		10	1
20131208-pM-A83 (F027784)		11	1
20131208-pM-A84 (F027785)		12	1
20131208-pM-A85 (F027786)		13	1
20131208-pM-A86 (F027787)		14	1
20131208-pM-A87 (F027788)		15	1
20131208-pM-A88 (F027789)		16	1
20131208-pM-A89 (F027790)		17	1
20131208-pM-A90 (F027791)		18	1
20131208-pM-A91 (F027792)		19	1
20131208-pM-A92 (F027793)		20	1
20131208-pM-A93 (F027794)		21	1
20131208-pM-A94 (F027795)		22	1
20131208-pM-A95 (F027796)		23	1
20131208-pM-A96 (F027797)		24	1
20131208-pM-A97 (F027798)		1	2
20131208-pM-A98 (F027799)		2	2
20131208-pM-A99 (F027800)		3	2
20131208-pM-A100 (F027801)		4	2
20131208-pM-A101 (F027802)		5	2
20131208-pM-A102 (F027803)		6	2
20131208-pM-A103 (F027804)		7	2
20131208-pM-A104 (F027805)		8	2
20131208-pM-A105 (F027806)		9	2
20131208-pM-A106 (F027807)		10	2
20131208-pM-A107 (F027808)		11	2
20131208-pM-A108 (F027809)		12	2
20131208-pM-A109 (F027810)		13	2
20131208-pM-A110 (F027811)		14	2
20131208-pM-A111 (F027812)		15	2
20131208-pM-A112 (F027813)		16	2
20131208-pM-A113 (F027814)		17	2
20131208-pM-A114 (F027815)		18	2
20131208-pM-A115 (F027816)		19	2
20131208-pM-A116 (F027817)		20	2
20131208-pM-A117 (F027818)		21	2
20131208-pM-A118 (F027819)		22	2
20131208-pM-A119 (F027820)		23	2
20131208-pM-A120 (F027821)		24	2
20131208-pM-B73 (F027822)	_3	1	1
20131208-pM-B74 (F027823)		2	1
20131208-pM-B75 (F027824)		3	1
20131208-pM-B76 (F027825)		4	1
20131208-pM-B77 (F027826)		5	1
20131208-pM-B78 (F027827)		6	1
20131208-pM-B79 (F027828)		7	1
20131208-pM-B80 (F027829)		8	1
20131208-pM-B81 (F027830)		9	1
20131208-pM-B82 (F027831)		10	1
20131208-pM-B83 (F027832)		11	1
20131208-pM-B84 (F027833)		12	1
20131208-pM-B85 (F027834)		13	1
20131208-pM-B86 (F027835)		14	1
20131208-pM-B87 (F027836)		15	1
20131208-pM-B88 (F027837)		16	1
20131208-pM-B89 (F027838)		17	1
20131208-pM-B90 (F027839)		18	1
20131208-pM-B91 (F027840)		19	1
20131208-pM-B92 (F027841)		20	1
20131208-pM-B93 (F027842)		21	1
20131208-pM-B94 (F027843)		22	1
20131208-pM-B95 (F027844)		23	1
20131208-pM-B96 (F027845)		24	1
20131208-pM-B97 (F027846)		1	2
20131208-pM-B98 (F027847)		2	2
20131208-pM-B99 (F027848)		3	2
20131208-pM-B100 (F027849)		4	2
20131208-pM-B101 (F027850)		5	2
20131208-pM-B102 (F027851)		6	2
20131208-pM-B103 (F027852)		7	2
20131208-pM-B104 (F027853)		8	2
20131208-pM-B105 (F027854)		9	2
20131208-pM-B106 (F027855)		10	2
20131208-pM-B107 (F027856)		11	2
20131208-pM-B108 (F027857)		12	2
20131208-pM-B109 (F027858)		13	2
20131208-pM-B110 (F027859)		14	2
20131208-pM-B111 (F027860)		15	2
20131208-pM-B112 (F027861)		16	2
20131208-pM-B113 (F027862)		17	2
20131208-pM-B114 (F027863)		18	2
20131208-pM-B115 (F027864)		19	2
20131208-pM-B116 (F027865)		20	2
20131208-pM-B117 (F027866)		21	2
20131208-pM-B118 (F027867)		22	2
20131208-pM-B119 (F027868)		23	2
20131208-pM-B120 (F027869)		24	2
